# Supplementary material for: Physiological responses and transcriptome analysis of Hemerocallis citrina Baroni exposed to Thrips palmi feeding stress
Source: Front Plant Sci. 2024 May 14;15:1361276. doi: 10.3389/fpls.2024.1361276 (PMC11130412; doi:10.3389/fpls.2024.1361276)
Supplement: Supplementary file 1 [file Table_1.xlsx]

## Sheet: Primer information of RT-PCR
Gene ID	Primer sequences (5' to 3')
TRINITY_DN1165_c1_g2	F: TGAAGTCCGGGTTCGAATAC R: GAAGTTGAGTGTCACCGACG
TRINITY_DN957_c5_g1	F: GTCGCTACTGGACAATGTGG R: TGTTGTCGAATCCGATGATG
TRINITY_DN11083_c0_g1	F: CTACCCCCACTTCACAAAAC R: GTTGGGGTAGCGGTGAAGAG
TRINITY_DN12385_c0_g1	F: AGGTCAAAATGAAAGCAGAG R: TCAGTGCTGGTTCAATGGAG
TRINITY_DN18609_c1_g1	F: TTGTGCTGACAACACTGGAG R: TCTTCCTGAGATCAGGCTTC
TRINITY_DN5168_c0_g1	F: TTGGAGCCACAATCAAAGAC R: CACCAAACTGGCTGCAGTAG
TRINITY_DN26992_c0_g3	F: CGGTGGGAAACTCACGTATC R: TCGCTAATCTAGACCTCCTG
Actin	F: GCAAGGAAATCACGGCACT R: GAACCTCCAATCCAAACACTGTAC
