# Supplementary material for: Physiological responses and transcriptome analysis of Hemerocallis citrina Baroni exposed to Thrips palmi feeding stress
Source: Front Plant Sci. 2024 May 14;15:1361276. doi: 10.3389/fpls.2024.1361276 (PMC11130412; doi:10.3389/fpls.2024.1361276)
Supplement: Supplementary file 2 [file Table_2.xlsx]

## Sheet: Supplementary Table2
ID	Family					Family	number
TRINITY_DN5090_c0_g1	AP2/ERF					MYB_superfamily	91
TRINITY_DN10463_c1_g2	AP2/ERF					bHLH	81
TRINITY_DN4942_c0_g1	AP2/ERF					AP2/ERF	78
TRINITY_DN18266_c0_g1	AP2/ERF					C2C2	56
TRINITY_DN1298_c0_g1	AP2/ERF					WRKY	52
TRINITY_DN126_c0_g2	AP2/ERF					bZIP	51
TRINITY_DN27663_c0_g1	AP2/ERF					C2H2	47
TRINITY_DN84262_c0_g1	AP2/ERF					NAC	43
TRINITY_DN13148_c0_g1	AP2/ERF					B3_superfamily	24
TRINITY_DN14220_c0_g2	AP2/ERF					LBD (AS2/LOB)	24
TRINITY_DN15583_c0_g1	AP2/ERF					C3H	23
TRINITY_DN9955_c0_g1	AP2/ERF					GRAS	23
TRINITY_DN71183_c0_g1	AP2/ERF					FAR1	15
TRINITY_DN6471_c0_g1	AP2/ERF					HSF	14
TRINITY_DN28722_c1_g1	AP2/ERF					MADS	13
TRINITY_DN232_c0_g2	AP2/ERF					TCP	9
TRINITY_DN12820_c0_g1	AP2/ERF					SBP	8
TRINITY_DN13826_c0_g1	AP2/ERF					LOB	6
TRINITY_DN61952_c0_g1	AP2/ERF					NF-Y	6
TRINITY_DN6362_c0_g1	AP2/ERF					ZF-HD	6
TRINITY_DN14806_c0_g1	AP2/ERF					BES1	4
TRINITY_DN14806_c0_g2	AP2/ERF					CPP	4
TRINITY_DN2448_c0_g2	AP2/ERF					GeBP	4
TRINITY_DN7621_c0_g1	AP2/ERF					GRF	4
TRINITY_DN8112_c0_g1	AP2/ERF					E2F/DP	3
TRINITY_DN18041_c0_g1	AP2/ERF					BBR-BPC	2
TRINITY_DN7198_c0_g1	AP2/ERF					EIL	2
TRINITY_DN5081_c0_g4	AP2/ERF					Nin-like	2
TRINITY_DN5081_c0_g1	AP2/ERF					NF-X1	1
TRINITY_DN26570_c0_g1	AP2/ERF					S1Fa-like	1
TRINITY_DN5440_c0_g1	AP2/ERF					Whirly	1
TRINITY_DN44632_c0_g1	AP2/ERF					Total	698
TRINITY_DN195436_c0_g1	AP2/ERF
TRINITY_DN2664_c0_g1	AP2/ERF
TRINITY_DN13388_c0_g1	AP2/ERF
TRINITY_DN126_c0_g1	AP2/ERF
TRINITY_DN27658_c2_g3	AP2/ERF
TRINITY_DN120521_c1_g1	AP2/ERF
TRINITY_DN35117_c0_g1	AP2/ERF
TRINITY_DN25193_c0_g1	AP2/ERF
TRINITY_DN60854_c0_g1	AP2/ERF
TRINITY_DN7491_c0_g1	AP2/ERF
TRINITY_DN78831_c0_g1	AP2/ERF
TRINITY_DN9126_c1_g2	AP2/ERF
TRINITY_DN9126_c1_g1	AP2/ERF
TRINITY_DN9126_c0_g2	AP2/ERF
TRINITY_DN36933_c0_g1	AP2/ERF
TRINITY_DN10743_c0_g1	AP2/ERF
TRINITY_DN854_c0_g1	AP2/ERF
TRINITY_DN854_c0_g2	AP2/ERF
TRINITY_DN9852_c1_g1	AP2/ERF
TRINITY_DN37994_c0_g2	AP2/ERF
TRINITY_DN29209_c0_g1	AP2/ERF
TRINITY_DN2448_c0_g1	AP2/ERF
TRINITY_DN7621_c0_g2	AP2/ERF
TRINITY_DN72583_c0_g1	AP2/ERF
TRINITY_DN38360_c0_g2	AP2/ERF
TRINITY_DN232_c0_g1	AP2/ERF
TRINITY_DN6362_c0_g2	AP2/ERF
TRINITY_DN59676_c0_g1	AP2/ERF
TRINITY_DN16442_c1_g1	AP2/ERF
TRINITY_DN7062_c0_g1	AP2/ERF
TRINITY_DN4033_c0_g1	AP2/ERF
TRINITY_DN108507_c0_g1	AP2/ERF
TRINITY_DN195013_c0_g1	AP2/ERF
TRINITY_DN3334_c0_g1	AP2/ERF
TRINITY_DN19955_c0_g2	AP2/ERF
TRINITY_DN87232_c0_g1	AP2/ERF
TRINITY_DN25797_c0_g1	AP2/ERF
TRINITY_DN30803_c0_g1	AP2/ERF
TRINITY_DN4551_c0_g1	AP2/ERF
TRINITY_DN126_c1_g1	AP2/ERF
TRINITY_DN47789_c0_g1	AP2/ERF
TRINITY_DN2983_c8_g4	AP2/ERF
TRINITY_DN2983_c8_g1	AP2/ERF
TRINITY_DN3334_c0_g2	AP2/ERF
TRINITY_DN3399_c1_g1	AP2/ERF
TRINITY_DN13912_c0_g2	AP2/ERF
TRINITY_DN1324_c0_g2	B3_superfamily
TRINITY_DN23218_c0_g2	B3_superfamily
TRINITY_DN1461_c0_g3	B3_superfamily
TRINITY_DN49314_c0_g2	B3_superfamily
TRINITY_DN22856_c0_g1	B3_superfamily
TRINITY_DN1954_c0_g1	B3_superfamily
TRINITY_DN55038_c0_g1	B3_superfamily
TRINITY_DN14481_c0_g1	B3_superfamily
TRINITY_DN1324_c0_g1	B3_superfamily
TRINITY_DN5016_c2_g1	B3_superfamily
TRINITY_DN61031_c0_g1	B3_superfamily
TRINITY_DN472_c0_g1	B3_superfamily
TRINITY_DN151_c0_g1	B3_superfamily
TRINITY_DN7704_c0_g1	B3_superfamily
TRINITY_DN23218_c0_g1	B3_superfamily
TRINITY_DN4964_c0_g2	B3_superfamily
TRINITY_DN23589_c0_g1	B3_superfamily
TRINITY_DN6644_c0_g1	B3_superfamily
TRINITY_DN63763_c0_g1	B3_superfamily
TRINITY_DN19662_c0_g1	B3_superfamily
TRINITY_DN95412_c0_g1	B3_superfamily
TRINITY_DN18447_c0_g1	B3_superfamily
TRINITY_DN15021_c0_g1	B3_superfamily
TRINITY_DN10982_c0_g1	B3_superfamily
TRINITY_DN81527_c0_g1	BBR-BPC
TRINITY_DN100071_c0_g1	BBR-BPC
TRINITY_DN3903_c0_g1	BES1
TRINITY_DN3903_c0_g2	BES1
TRINITY_DN13334_c0_g1	BES1
TRINITY_DN24254_c0_g3	BES1
TRINITY_DN49842_c1_g1	bHLH
TRINITY_DN22283_c0_g1	bHLH
TRINITY_DN5143_c1_g2	bHLH
TRINITY_DN2601_c3_g1	bHLH
TRINITY_DN18575_c0_g2	bHLH
TRINITY_DN7366_c0_g1	bHLH
TRINITY_DN597_c0_g1	bHLH
TRINITY_DN2252_c0_g3	bHLH
TRINITY_DN20344_c0_g1	bHLH
TRINITY_DN106870_c0_g2	bHLH
TRINITY_DN128374_c0_g1	bHLH
TRINITY_DN136145_c0_g1	bHLH
TRINITY_DN3039_c0_g1	bHLH
TRINITY_DN4372_c2_g1	bHLH
TRINITY_DN10749_c0_g1	bHLH
TRINITY_DN54033_c0_g1	bHLH
TRINITY_DN6_c0_g1	bHLH
TRINITY_DN4637_c1_g1	bHLH
TRINITY_DN26440_c0_g1	bHLH
TRINITY_DN12599_c1_g1	bHLH
TRINITY_DN87174_c0_g2	bHLH
TRINITY_DN4178_c0_g1	bHLH
TRINITY_DN160357_c0_g1	bHLH
TRINITY_DN77456_c0_g1	bHLH
TRINITY_DN145993_c0_g1	bHLH
TRINITY_DN22118_c0_g1	bHLH
TRINITY_DN4007_c0_g1	bHLH
TRINITY_DN160080_c0_g1	bHLH
TRINITY_DN2252_c0_g2	bHLH
TRINITY_DN45882_c0_g1	bHLH
TRINITY_DN134643_c0_g1	bHLH
TRINITY_DN175701_c0_g1	bHLH
TRINITY_DN196049_c0_g1	bHLH
TRINITY_DN13264_c0_g1	bHLH
TRINITY_DN135189_c0_g1	bHLH
TRINITY_DN159741_c0_g1	bHLH
TRINITY_DN3630_c0_g1	bHLH
TRINITY_DN84107_c0_g1	bHLH
TRINITY_DN11969_c0_g1	bHLH
TRINITY_DN80398_c0_g1	bHLH
TRINITY_DN4272_c0_g1	bHLH
TRINITY_DN4272_c0_g2	bHLH
TRINITY_DN23063_c0_g1	bHLH
TRINITY_DN42249_c0_g1	bHLH
TRINITY_DN32236_c0_g1	bHLH
TRINITY_DN186600_c0_g1	bHLH
TRINITY_DN761_c1_g1	bHLH
TRINITY_DN43472_c0_g1	bHLH
TRINITY_DN14569_c1_g2	bHLH
TRINITY_DN3182_c0_g1	bHLH
TRINITY_DN119351_c0_g1	bHLH
TRINITY_DN145592_c0_g1	bHLH
TRINITY_DN118198_c0_g1	bHLH
TRINITY_DN138061_c0_g1	bHLH
TRINITY_DN28426_c0_g1	bHLH
TRINITY_DN175707_c0_g1	bHLH
TRINITY_DN135149_c0_g1	bHLH
TRINITY_DN32236_c0_g2	bHLH
TRINITY_DN14041_c0_g1	bHLH
TRINITY_DN14041_c0_g2	bHLH
TRINITY_DN6084_c0_g1	bHLH
TRINITY_DN15633_c0_g1	bHLH
TRINITY_DN32824_c0_g1	bHLH
TRINITY_DN5142_c6_g2	bHLH
TRINITY_DN19097_c0_g1	bHLH
TRINITY_DN971_c0_g1	bHLH
TRINITY_DN971_c0_g2	bHLH
TRINITY_DN3454_c0_g1	bHLH
TRINITY_DN5602_c0_g1	bHLH
TRINITY_DN4216_c0_g2	bHLH
TRINITY_DN6343_c1_g4	bHLH
TRINITY_DN13969_c0_g1	bHLH
TRINITY_DN1394_c0_g1	bHLH
TRINITY_DN19366_c0_g1	bHLH
TRINITY_DN478_c0_g1	bHLH
TRINITY_DN127512_c0_g4	bHLH
TRINITY_DN2601_c0_g2	bHLH
TRINITY_DN22377_c0_g1	bHLH
TRINITY_DN3417_c0_g2	bHLH
TRINITY_DN1290_c0_g1	bHLH
TRINITY_DN81922_c0_g3	bHLH
TRINITY_DN54697_c0_g1	bZIP
TRINITY_DN16076_c0_g2	bZIP
TRINITY_DN9662_c0_g1	bZIP
TRINITY_DN25295_c0_g1	bZIP
TRINITY_DN2866_c0_g1	bZIP
TRINITY_DN16574_c0_g1	bZIP
TRINITY_DN11397_c0_g2	bZIP
TRINITY_DN23084_c0_g1	bZIP
TRINITY_DN25838_c0_g1	bZIP
TRINITY_DN120789_c0_g1	bZIP
TRINITY_DN116_c0_g1	bZIP
TRINITY_DN133459_c0_g1	bZIP
TRINITY_DN1016_c1_g1	bZIP
TRINITY_DN159480_c0_g2	bZIP
TRINITY_DN2636_c0_g2	bZIP
TRINITY_DN112209_c0_g1	bZIP
TRINITY_DN180802_c0_g1	bZIP
TRINITY_DN27099_c0_g2	bZIP
TRINITY_DN124877_c0_g2	bZIP
TRINITY_DN17282_c0_g1	bZIP
TRINITY_DN63768_c0_g1	bZIP
TRINITY_DN2318_c0_g1	bZIP
TRINITY_DN96481_c0_g2	bZIP
TRINITY_DN96673_c0_g1	bZIP
TRINITY_DN1019_c0_g2	bZIP
TRINITY_DN42104_c0_g1	bZIP
TRINITY_DN3722_c0_g1	bZIP
TRINITY_DN38396_c0_g2	bZIP
TRINITY_DN32271_c1_g1	bZIP
TRINITY_DN2997_c0_g1	bZIP
TRINITY_DN140617_c0_g2	bZIP
TRINITY_DN104388_c0_g2	bZIP
TRINITY_DN46995_c0_g1	bZIP
TRINITY_DN26619_c0_g1	bZIP
TRINITY_DN46904_c0_g2	bZIP
TRINITY_DN157137_c0_g1	bZIP
TRINITY_DN93417_c0_g2	bZIP
TRINITY_DN93417_c0_g3	bZIP
TRINITY_DN130612_c0_g2	bZIP
TRINITY_DN12219_c0_g1	bZIP
TRINITY_DN707_c0_g3	bZIP
TRINITY_DN5435_c0_g1	bZIP
TRINITY_DN4955_c0_g1	bZIP
TRINITY_DN3633_c0_g2	bZIP
TRINITY_DN74146_c0_g1	bZIP
TRINITY_DN18552_c0_g1	bZIP
TRINITY_DN10548_c0_g1	bZIP
TRINITY_DN6841_c0_g4	bZIP
TRINITY_DN11326_c0_g1	bZIP
TRINITY_DN4293_c0_g1	bZIP
TRINITY_DN44275_c0_g1	bZIP
TRINITY_DN2712_c0_g1	C2C2
TRINITY_DN1180_c0_g1	C2C2
TRINITY_DN12570_c0_g1	C2C2
TRINITY_DN39120_c0_g1	C2C2
TRINITY_DN6792_c0_g1	C2C2
TRINITY_DN417_c0_g2	C2C2
TRINITY_DN7974_c1_g1	C2C2
TRINITY_DN1266_c0_g2	C2C2
TRINITY_DN145_c0_g1	C2C2
TRINITY_DN4644_c1_g1	C2C2
TRINITY_DN4644_c0_g1	C2C2
TRINITY_DN4644_c0_g2	C2C2
TRINITY_DN18603_c0_g2	C2C2
TRINITY_DN13106_c0_g1	C2C2
TRINITY_DN17018_c0_g1	C2C2
TRINITY_DN125490_c0_g1	C2C2
TRINITY_DN58_c0_g1	C2C2
TRINITY_DN58_c0_g2	C2C2
TRINITY_DN150_c0_g1	C2C2
TRINITY_DN66757_c0_g1	C2C2
TRINITY_DN1064_c0_g1	C2C2
TRINITY_DN8048_c1_g1	C2C2
TRINITY_DN417_c0_g1	C2C2
TRINITY_DN19504_c0_g1	C2C2
TRINITY_DN19504_c0_g2	C2C2
TRINITY_DN5511_c0_g2	C2C2
TRINITY_DN30940_c1_g2	C2C2
TRINITY_DN4548_c1_g1	C2C2
TRINITY_DN5749_c0_g1	C2C2
TRINITY_DN39223_c0_g2	C2C2
TRINITY_DN39223_c0_g3	C2C2
TRINITY_DN4644_c1_g2	C2C2
TRINITY_DN10019_c0_g1	C2C2
TRINITY_DN35561_c0_g3	C2C2
TRINITY_DN162518_c0_g1	C2C2
TRINITY_DN2998_c0_g1	C2C2
TRINITY_DN35056_c0_g2	C2C2
TRINITY_DN134569_c0_g4	C2C2
TRINITY_DN20649_c4_g2	C2C2
TRINITY_DN158161_c0_g2	C2C2
TRINITY_DN1894_c0_g2	C2C2
TRINITY_DN9689_c0_g1	C2C2
TRINITY_DN2841_c0_g1	C2C2
TRINITY_DN6792_c0_g2	C2C2
TRINITY_DN15337_c0_g1	C2C2
TRINITY_DN882_c0_g2	C2C2
TRINITY_DN13019_c0_g1	C2C2
TRINITY_DN10019_c0_g2	C2C2
TRINITY_DN32606_c0_g1	C2C2
TRINITY_DN2501_c0_g1	C2C2
TRINITY_DN106217_c0_g1	C2C2
TRINITY_DN1266_c0_g1	C2C2
TRINITY_DN1133_c1_g1	C2C2
TRINITY_DN33910_c1_g1	C2C2
TRINITY_DN721_c0_g1	C2C2
TRINITY_DN4644_c1_g3	C2C2
TRINITY_DN47691_c0_g1	C2H2
TRINITY_DN13309_c0_g2	C2H2
TRINITY_DN35670_c0_g1	C2H2
TRINITY_DN5911_c1_g1	C2H2
TRINITY_DN14910_c0_g1	C2H2
TRINITY_DN69652_c0_g1	C2H2
TRINITY_DN124468_c0_g2	C2H2
TRINITY_DN42705_c0_g1	C2H2
TRINITY_DN133464_c0_g2	C2H2
TRINITY_DN61731_c1_g1	C2H2
TRINITY_DN23639_c1_g2	C2H2
TRINITY_DN61848_c0_g1	C2H2
TRINITY_DN87749_c0_g1	C2H2
TRINITY_DN29705_c0_g1	C2H2
TRINITY_DN15974_c1_g1	C2H2
TRINITY_DN45815_c0_g2	C2H2
TRINITY_DN98450_c0_g4	C2H2
TRINITY_DN142165_c0_g1	C2H2
TRINITY_DN117061_c0_g1	C2H2
TRINITY_DN45599_c0_g1	C2H2
TRINITY_DN71511_c0_g3	C2H2
TRINITY_DN3504_c0_g4	C2H2
TRINITY_DN18088_c1_g1	C2H2
TRINITY_DN44141_c0_g1	C2H2
TRINITY_DN185966_c0_g1	C2H2
TRINITY_DN101640_c0_g2	C2H2
TRINITY_DN75963_c0_g1	C2H2
TRINITY_DN54931_c0_g2	C2H2
TRINITY_DN64946_c0_g5	C2H2
TRINITY_DN64946_c0_g2	C2H2
TRINITY_DN154794_c0_g1	C2H2
TRINITY_DN146911_c0_g1	C2H2
TRINITY_DN165741_c0_g2	C2H2
TRINITY_DN135947_c0_g1	C2H2
TRINITY_DN142960_c0_g1	C2H2
TRINITY_DN53006_c0_g1	C2H2
TRINITY_DN47798_c0_g6	C2H2
TRINITY_DN63824_c1_g1	C2H2
TRINITY_DN25517_c0_g1	C2H2
TRINITY_DN18739_c0_g3	C2H2
TRINITY_DN91628_c0_g6	C2H2
TRINITY_DN194505_c0_g1	C2H2
TRINITY_DN5790_c1_g1	C2H2
TRINITY_DN19355_c0_g3	C2H2
TRINITY_DN24819_c1_g1	C2H2
TRINITY_DN45134_c0_g1	C2H2
TRINITY_DN54061_c0_g1	C2H2
TRINITY_DN16043_c0_g1	C3H
TRINITY_DN3829_c0_g2	C3H
TRINITY_DN22541_c0_g1	C3H
TRINITY_DN158085_c0_g2	C3H
TRINITY_DN184310_c0_g1	C3H
TRINITY_DN9309_c0_g1	C3H
TRINITY_DN11774_c0_g2	C3H
TRINITY_DN3829_c0_g1	C3H
TRINITY_DN203372_c0_g1	C3H
TRINITY_DN30971_c0_g1	C3H
TRINITY_DN67241_c0_g3	C3H
TRINITY_DN18968_c0_g1	C3H
TRINITY_DN109850_c0_g1	C3H
TRINITY_DN11278_c1_g1	C3H
TRINITY_DN10523_c0_g1	C3H
TRINITY_DN3948_c1_g1	C3H
TRINITY_DN3948_c0_g1	C3H
TRINITY_DN7077_c0_g1	C3H
TRINITY_DN2705_c0_g2	C3H
TRINITY_DN2087_c0_g1	C3H
TRINITY_DN177775_c0_g1	C3H
TRINITY_DN7420_c0_g1	C3H
TRINITY_DN17926_c0_g1	C3H
TRINITY_DN3087_c0_g1	CPP
TRINITY_DN1009_c0_g2	CPP
TRINITY_DN1009_c0_g1	CPP
TRINITY_DN8170_c0_g1	CPP
TRINITY_DN139407_c0_g1	E2F/DP
TRINITY_DN3705_c0_g2	E2F/DP
TRINITY_DN29577_c0_g1	E2F/DP
TRINITY_DN6875_c0_g1	EIL
TRINITY_DN47296_c0_g1	EIL
TRINITY_DN67614_c0_g1	FAR1
TRINITY_DN9230_c1_g1	FAR1
TRINITY_DN17740_c1_g1	FAR1
TRINITY_DN838_c4_g1	FAR1
TRINITY_DN37130_c0_g1	FAR1
TRINITY_DN21486_c1_g1	FAR1
TRINITY_DN8343_c2_g1	FAR1
TRINITY_DN3237_c0_g1	FAR1
TRINITY_DN41205_c0_g1	FAR1
TRINITY_DN16189_c0_g1	FAR1
TRINITY_DN290_c0_g1	FAR1
TRINITY_DN33346_c0_g2	FAR1
TRINITY_DN57527_c0_g1	FAR1
TRINITY_DN9145_c0_g2	FAR1
TRINITY_DN67596_c0_g2	FAR1
TRINITY_DN3276_c0_g1	GeBP
TRINITY_DN9094_c0_g1	GeBP
TRINITY_DN17271_c0_g1	GeBP
TRINITY_DN17349_c0_g2	GeBP
TRINITY_DN9385_c0_g1	GRAS
TRINITY_DN1906_c2_g3	GRAS
TRINITY_DN1284_c0_g1	GRAS
TRINITY_DN950_c0_g1	GRAS
TRINITY_DN122527_c0_g2	GRAS
TRINITY_DN5824_c0_g1	GRAS
TRINITY_DN1906_c2_g2	GRAS
TRINITY_DN10929_c0_g1	GRAS
TRINITY_DN12946_c0_g1	GRAS
TRINITY_DN81916_c0_g2	GRAS
TRINITY_DN5651_c0_g1	GRAS
TRINITY_DN31608_c0_g1	GRAS
TRINITY_DN644_c1_g3	GRAS
TRINITY_DN9525_c0_g1	GRAS
TRINITY_DN122527_c0_g1	GRAS
TRINITY_DN59074_c0_g2	GRAS
TRINITY_DN4776_c0_g1	GRAS
TRINITY_DN273_c0_g2	GRAS
TRINITY_DN27950_c0_g1	GRAS
TRINITY_DN27950_c0_g2	GRAS
TRINITY_DN14394_c0_g2	GRAS
TRINITY_DN29631_c0_g1	GRAS
TRINITY_DN5504_c0_g1	GRAS
TRINITY_DN2802_c0_g2	GRF
TRINITY_DN7225_c4_g1	GRF
TRINITY_DN9837_c0_g2	GRF
TRINITY_DN8528_c0_g1	GRF
TRINITY_DN2403_c0_g1	HSF
TRINITY_DN25165_c0_g3	HSF
TRINITY_DN40040_c0_g1	HSF
TRINITY_DN25165_c0_g2	HSF
TRINITY_DN14224_c0_g3	HSF
TRINITY_DN79958_c0_g2	HSF
TRINITY_DN12349_c0_g2	HSF
TRINITY_DN43932_c0_g1	HSF
TRINITY_DN16376_c0_g1	HSF
TRINITY_DN42406_c0_g1	HSF
TRINITY_DN3681_c0_g2	HSF
TRINITY_DN14224_c0_g2	HSF
TRINITY_DN2330_c0_g1	HSF
TRINITY_DN3556_c0_g1	HSF
TRINITY_DN26576_c0_g1	LBD (AS2/LOB)
TRINITY_DN8253_c0_g1	LBD (AS2/LOB)
TRINITY_DN22362_c0_g1	LBD (AS2/LOB)
TRINITY_DN135289_c0_g1	LBD (AS2/LOB)
TRINITY_DN17816_c0_g1	LBD (AS2/LOB)
TRINITY_DN34982_c0_g1	LBD (AS2/LOB)
TRINITY_DN12332_c0_g2	LBD (AS2/LOB)
TRINITY_DN29652_c0_g1	LBD (AS2/LOB)
TRINITY_DN203229_c0_g1	LBD (AS2/LOB)
TRINITY_DN184884_c0_g1	LBD (AS2/LOB)
TRINITY_DN114144_c0_g1	LBD (AS2/LOB)
TRINITY_DN139429_c1_g2	LBD (AS2/LOB)
TRINITY_DN169727_c0_g2	LBD (AS2/LOB)
TRINITY_DN7338_c0_g1	LBD (AS2/LOB)
TRINITY_DN149443_c0_g2	LBD (AS2/LOB)
TRINITY_DN35745_c0_g2	LBD (AS2/LOB)
TRINITY_DN109309_c0_g2	LBD (AS2/LOB)
TRINITY_DN19735_c0_g1	LBD (AS2/LOB)
TRINITY_DN139_c0_g2	LBD (AS2/LOB)
TRINITY_DN820_c0_g1	LBD (AS2/LOB)
TRINITY_DN49925_c0_g1	LBD (AS2/LOB)
TRINITY_DN81083_c0_g1	LBD (AS2/LOB)
TRINITY_DN62819_c0_g1	LBD (AS2/LOB)
TRINITY_DN7482_c0_g1	LBD (AS2/LOB)
TRINITY_DN2562_c0_g1	LOB
TRINITY_DN7029_c0_g1	LOB
TRINITY_DN29461_c0_g1	LOB
TRINITY_DN0_c0_g1	LOB
TRINITY_DN32090_c0_g1	LOB
TRINITY_DN34671_c0_g1	LOB
TRINITY_DN16263_c0_g1	MADS
TRINITY_DN87814_c0_g1	MADS
TRINITY_DN17892_c2_g1	MADS
TRINITY_DN22682_c0_g1	MADS
TRINITY_DN82171_c0_g1	MADS
TRINITY_DN11373_c0_g1	MADS
TRINITY_DN213950_c0_g1	MADS
TRINITY_DN27945_c0_g1	MADS
TRINITY_DN142543_c0_g2	MADS
TRINITY_DN202055_c0_g1	MADS
TRINITY_DN35757_c0_g3	MADS
TRINITY_DN2611_c0_g1	MADS
TRINITY_DN1297_c2_g1	MADS
TRINITY_DN8377_c0_g1	MYB_superfamily
TRINITY_DN3939_c0_g1	MYB_superfamily
TRINITY_DN2762_c0_g1	MYB_superfamily
TRINITY_DN2703_c0_g2	MYB_superfamily
TRINITY_DN9061_c1_g1	MYB_superfamily
TRINITY_DN18302_c0_g1	MYB_superfamily
TRINITY_DN3285_c0_g1	MYB_superfamily
TRINITY_DN2002_c0_g1	MYB_superfamily
TRINITY_DN1612_c0_g2	MYB_superfamily
TRINITY_DN85197_c0_g1	MYB_superfamily
TRINITY_DN49764_c0_g2	MYB_superfamily
TRINITY_DN2810_c0_g1	MYB_superfamily
TRINITY_DN15792_c1_g1	MYB_superfamily
TRINITY_DN3438_c0_g1	MYB_superfamily
TRINITY_DN13765_c0_g2	MYB_superfamily
TRINITY_DN80087_c0_g1	MYB_superfamily
TRINITY_DN28533_c0_g1	MYB_superfamily
TRINITY_DN21652_c0_g4	MYB_superfamily
TRINITY_DN8073_c0_g1	MYB_superfamily
TRINITY_DN16913_c0_g1	MYB_superfamily
TRINITY_DN17663_c0_g1	MYB_superfamily
TRINITY_DN17681_c0_g1	MYB_superfamily
TRINITY_DN2537_c0_g1	MYB_superfamily
TRINITY_DN5081_c1_g1	MYB_superfamily
TRINITY_DN27272_c0_g1	MYB_superfamily
TRINITY_DN8703_c0_g1	MYB_superfamily
TRINITY_DN142_c0_g2	MYB_superfamily
TRINITY_DN1534_c0_g1	MYB_superfamily
TRINITY_DN76545_c0_g1	MYB_superfamily
TRINITY_DN23532_c0_g1	MYB_superfamily
TRINITY_DN3113_c0_g1	MYB_superfamily
TRINITY_DN1869_c0_g1	MYB_superfamily
TRINITY_DN140431_c0_g1	MYB_superfamily
TRINITY_DN5726_c0_g2	MYB_superfamily
TRINITY_DN6663_c1_g1	MYB_superfamily
TRINITY_DN13462_c0_g1	MYB_superfamily
TRINITY_DN29878_c0_g1	MYB_superfamily
TRINITY_DN43529_c0_g1	MYB_superfamily
TRINITY_DN10560_c2_g1	MYB_superfamily
TRINITY_DN4808_c0_g2	MYB_superfamily
TRINITY_DN2767_c0_g2	MYB_superfamily
TRINITY_DN53777_c0_g1	MYB_superfamily
TRINITY_DN2536_c0_g1	MYB_superfamily
TRINITY_DN10199_c1_g3	MYB_superfamily
TRINITY_DN16451_c0_g1	MYB_superfamily
TRINITY_DN3939_c0_g2	MYB_superfamily
TRINITY_DN35417_c1_g1	MYB_superfamily
TRINITY_DN120501_c1_g1	MYB_superfamily
TRINITY_DN47872_c0_g1	MYB_superfamily
TRINITY_DN9717_c0_g1	MYB_superfamily
TRINITY_DN19181_c0_g1	MYB_superfamily
TRINITY_DN45578_c0_g1	MYB_superfamily
TRINITY_DN45119_c0_g1	MYB_superfamily
TRINITY_DN10772_c0_g1	MYB_superfamily
TRINITY_DN66860_c0_g1	MYB_superfamily
TRINITY_DN22005_c0_g1	MYB_superfamily
TRINITY_DN10947_c0_g3	MYB_superfamily
TRINITY_DN7161_c1_g1	MYB_superfamily
TRINITY_DN8382_c0_g1	MYB_superfamily
TRINITY_DN1555_c1_g1	MYB_superfamily
TRINITY_DN15659_c0_g1	MYB_superfamily
TRINITY_DN11265_c0_g1	MYB_superfamily
TRINITY_DN378_c0_g1	MYB_superfamily
TRINITY_DN2579_c0_g1	MYB_superfamily
TRINITY_DN3491_c0_g1	MYB_superfamily
TRINITY_DN44738_c0_g1	MYB_superfamily
TRINITY_DN18064_c0_g1	MYB_superfamily
TRINITY_DN8483_c0_g1	MYB_superfamily
TRINITY_DN14069_c0_g1	MYB_superfamily
TRINITY_DN2465_c0_g1	MYB_superfamily
TRINITY_DN1053_c0_g1	MYB_superfamily
TRINITY_DN7970_c0_g1	MYB_superfamily
TRINITY_DN18319_c0_g1	MYB_superfamily
TRINITY_DN4591_c0_g1	MYB_superfamily
TRINITY_DN9382_c0_g1	MYB_superfamily
TRINITY_DN2_c0_g1	MYB_superfamily
TRINITY_DN1612_c0_g1	MYB_superfamily
TRINITY_DN123916_c0_g2	MYB_superfamily
TRINITY_DN4422_c0_g1	MYB_superfamily
TRINITY_DN5348_c0_g2	MYB_superfamily
TRINITY_DN19181_c0_g4	MYB_superfamily
TRINITY_DN85146_c0_g2	MYB_superfamily
TRINITY_DN8911_c0_g2	MYB_superfamily
TRINITY_DN4634_c0_g1	MYB_superfamily
TRINITY_DN4694_c1_g1	MYB_superfamily
TRINITY_DN3455_c0_g1	MYB_superfamily
TRINITY_DN63561_c0_g2	MYB_superfamily
TRINITY_DN7226_c0_g2	MYB_superfamily
TRINITY_DN29293_c0_g1	MYB_superfamily
TRINITY_DN17868_c0_g1	MYB_superfamily
TRINITY_DN17868_c0_g2	MYB_superfamily
TRINITY_DN1385_c1_g1	NAC
TRINITY_DN439_c0_g1	NAC
TRINITY_DN3647_c0_g1	NAC
TRINITY_DN38569_c0_g2	NAC
TRINITY_DN13076_c0_g1	NAC
TRINITY_DN1142_c0_g1	NAC
TRINITY_DN98_c0_g1	NAC
TRINITY_DN2245_c0_g1	NAC
TRINITY_DN6360_c0_g1	NAC
TRINITY_DN6360_c0_g2	NAC
TRINITY_DN8566_c1_g1	NAC
TRINITY_DN29201_c0_g1	NAC
TRINITY_DN21879_c0_g1	NAC
TRINITY_DN26589_c0_g1	NAC
TRINITY_DN7024_c0_g5	NAC
TRINITY_DN154807_c0_g1	NAC
TRINITY_DN5143_c0_g1	NAC
TRINITY_DN5143_c0_g2	NAC
TRINITY_DN5143_c0_g3	NAC
TRINITY_DN14912_c1_g2	NAC
TRINITY_DN9344_c0_g1	NAC
TRINITY_DN7780_c0_g1	NAC
TRINITY_DN11947_c0_g1	NAC
TRINITY_DN4207_c0_g1	NAC
TRINITY_DN7124_c0_g1	NAC
TRINITY_DN1810_c0_g2	NAC
TRINITY_DN8784_c0_g1	NAC
TRINITY_DN8319_c0_g2	NAC
TRINITY_DN15403_c0_g1	NAC
TRINITY_DN17046_c0_g1	NAC
TRINITY_DN5713_c0_g1	NAC
TRINITY_DN19194_c0_g1	NAC
TRINITY_DN3692_c0_g2	NAC
TRINITY_DN2340_c0_g1	NAC
TRINITY_DN8566_c1_g3	NAC
TRINITY_DN5189_c0_g3	NAC
TRINITY_DN40403_c0_g1	NAC
TRINITY_DN7024_c0_g2	NAC
TRINITY_DN8357_c0_g1	NAC
TRINITY_DN12245_c0_g1	NAC
TRINITY_DN8802_c0_g1	NAC
TRINITY_DN10017_c0_g1	NAC
TRINITY_DN1706_c0_g1	NAC
TRINITY_DN6504_c0_g1	NF-X1
TRINITY_DN809_c0_g2	NF-Y
TRINITY_DN1988_c0_g2	NF-Y
TRINITY_DN26520_c0_g1	NF-Y
TRINITY_DN39235_c0_g1	NF-Y
TRINITY_DN131628_c0_g1	NF-Y
TRINITY_DN55025_c0_g1	NF-Y
TRINITY_DN11634_c0_g1	Nin-like
TRINITY_DN703_c0_g1	Nin-like
TRINITY_DN5069_c0_g1	S1Fa-like
TRINITY_DN7331_c0_g1	SBP
TRINITY_DN20403_c0_g1	SBP
TRINITY_DN15153_c0_g1	SBP
TRINITY_DN21998_c0_g1	SBP
TRINITY_DN7973_c0_g1	SBP
TRINITY_DN12700_c0_g1	SBP
TRINITY_DN1123_c0_g1	SBP
TRINITY_DN5574_c2_g1	SBP
TRINITY_DN14542_c0_g1	TCP
TRINITY_DN2372_c0_g1	TCP
TRINITY_DN15924_c1_g1	TCP
TRINITY_DN15924_c0_g1	TCP
TRINITY_DN15924_c0_g3	TCP
TRINITY_DN2334_c0_g1	TCP
TRINITY_DN15924_c0_g2	TCP
TRINITY_DN6373_c0_g3	TCP
TRINITY_DN2815_c0_g1	TCP
TRINITY_DN90936_c0_g2	Whirly
TRINITY_DN1932_c1_g1	WRKY
TRINITY_DN5013_c0_g1	WRKY
TRINITY_DN33552_c0_g3	WRKY
TRINITY_DN7017_c1_g1	WRKY
TRINITY_DN60242_c0_g1	WRKY
TRINITY_DN3269_c0_g1	WRKY
TRINITY_DN6527_c0_g1	WRKY
TRINITY_DN6088_c0_g1	WRKY
TRINITY_DN6088_c0_g2	WRKY
TRINITY_DN11460_c0_g1	WRKY
TRINITY_DN11460_c0_g2	WRKY
TRINITY_DN11568_c2_g2	WRKY
TRINITY_DN11568_c2_g3	WRKY
TRINITY_DN11568_c2_g1	WRKY
TRINITY_DN11568_c2_g4	WRKY
TRINITY_DN8895_c0_g1	WRKY
TRINITY_DN2160_c0_g2	WRKY
TRINITY_DN2625_c0_g2	WRKY
TRINITY_DN28140_c0_g1	WRKY
TRINITY_DN777_c1_g2	WRKY
TRINITY_DN6990_c0_g1	WRKY
TRINITY_DN5519_c1_g1	WRKY
TRINITY_DN5516_c1_g2	WRKY
TRINITY_DN5516_c1_g1	WRKY
TRINITY_DN5271_c0_g1	WRKY
TRINITY_DN52689_c0_g1	WRKY
TRINITY_DN3524_c0_g1	WRKY
TRINITY_DN46011_c0_g2	WRKY
TRINITY_DN16365_c0_g1	WRKY
TRINITY_DN6527_c0_g2	WRKY
TRINITY_DN18307_c0_g1	WRKY
TRINITY_DN18307_c0_g2	WRKY
TRINITY_DN2160_c0_g1	WRKY
TRINITY_DN2625_c0_g1	WRKY
TRINITY_DN6990_c0_g2	WRKY
TRINITY_DN2911_c0_g1	WRKY
TRINITY_DN1656_c0_g1	WRKY
TRINITY_DN36880_c0_g2	WRKY
TRINITY_DN28508_c0_g2	WRKY
TRINITY_DN11004_c0_g1	WRKY
TRINITY_DN13510_c0_g1	WRKY
TRINITY_DN1070_c0_g2	WRKY
TRINITY_DN2110_c1_g2	WRKY
TRINITY_DN6302_c0_g1	WRKY
TRINITY_DN14216_c0_g1	WRKY
TRINITY_DN127_c0_g1	WRKY
TRINITY_DN2061_c0_g1	WRKY
TRINITY_DN6657_c0_g2	WRKY
TRINITY_DN5872_c0_g1	WRKY
TRINITY_DN22591_c0_g1	WRKY
TRINITY_DN2860_c0_g1	WRKY
TRINITY_DN17391_c0_g1	WRKY
TRINITY_DN25469_c0_g1	ZF-HD
TRINITY_DN13180_c0_g3	ZF-HD
TRINITY_DN55181_c1_g1	ZF-HD
TRINITY_DN1147_c0_g1	ZF-HD
TRINITY_DN13454_c1_g1	ZF-HD
TRINITY_DN23933_c0_g1	ZF-HD
